# Supplementary material for: The Divergent Key Residues of Two Agrobacterium fabrum (tumefaciens) CheY Paralogs Play a Key Role in Distinguishing Their Functions
Source: Microorganisms. 2021 May 24;9(6):1134. doi: 10.3390/microorganisms9061134 (PMC8225110; doi:10.3390/microorganisms9061134)
Supplement: Supplementary file 1 [file microorganisms-09-01134-s001.zip]

Archive with 1 entries (1 files):
- microorganisms-1221598-supplementary.pdf
